# Supplementary material for: The Association between ABCG2 421C>A (rs2231142) Polymorphism and Rosuvastatin Pharmacokinetics: A Systematic Review and Meta-Analysis
Source: Pharmaceutics. 2022 Feb 24;14(3):501. doi: 10.3390/pharmaceutics14030501 (PMC8954661; doi:10.3390/pharmaceutics14030501)
Supplement: Supplementary file 1 [file pharmaceutics-14-00501-s001.zip]

Archive with 1 entries (1 files):
- pharmaceutics-1582781-supplementary.pdf
